# Supplementary material for: Incompatible amount of 3-D and 2-D periodontal attachments on micro-CT scanned premolars
Source: PLoS One. 2018 Mar 8;13(3):e0193894. doi: 10.1371/journal.pone.0193894 (PMC5843242; doi:10.1371/journal.pone.0193894)
Supplement: S1 Table — (XLSX) [file pone.0193894.s001.xlsx]

## Sheet: Sheet1
Mandibular premolar	Total tooth SA (mm2)	Total tooth length (mm)	Total RSA (mm2)	Total RL (mm)	Remaining RSA at 1st mm PAL (mm2)	Remaining RSA at 2nd mm PAL (mm2)	Remaining RSA at 3rd mm PAL (mm2)	Remaining RSA at 4th mm PAL (mm2)	Remaining RSA at 5th mm PAL (mm2)	Remaining RSA at 6th mm PAL (mm2)	Remaining RSA at 7th mm PAL (mm2)	Remaining RSA at 8th mm PAL (mm2)	Remaining RSA at 9th mm PAL (mm2)	Remaining RSA at 10th mm PAL (mm2)	Maxillary premolar	Total tooth SA (mm2)	Total tooth length (mm)	Total RSA (mm2)	Total RL (mm)	Remaining RSA at 1st mm PAL (mm2)	Remaining RSA at 2nd mm PAL (mm2)	Remaining RSA at 3rd mm PAL (mm2)	Remaining RSA at 4th mm PAL (mm2)	Remaining RSA at 5th mm PAL (mm2)	Remaining RSA at 6th mm PAL (mm2)	Remaining RSA at 7th mm PAL (mm2)	Remaining RSA at 8th mm PAL (mm2)	Remaining RSA at 9th mm PAL (mm2)	Remaining RSA at 10th mm PAL (mm2)
1	427	19.6	214.7	11.9	191.855	171.709	151.667	132.721	113.995	91.736	65.92	45.065	27.659	12.779	1	433.6	20.9	211.3	14.4	185.515	161.632	138.143	116.014	96.159	78.629	62.734	49.13	36.54	24.675
2	448.6	24.2	243.9	16.4	221.937	200.829	179.823	161.196	142.386	124.236	107.026	88.904	73.305	57.62	2	448.5	21.9	230	13.6	206.929	185.289	164.042	142.75	123.615	104.792	86.598	67.727	51.035	34.061
3	318.4	20.3	160.1	12.7	138.356	120.099	102.403	86.174	70.59	55.798	42.077	29.897	19.499	10.696	3	564.8	23	283.5	14.3	253.309	224.561	195.135	168.762	143.309	118.608	96.424	76.22	58.527	41.88
4	434.7	22.5	238.5	13.3	217.213	197.064	176.831	157.091	137.454	118.985	100.231	82.027	63.627	44.586	4	559	23.3	272.3	14	244.408	218.34	193.465	167.179	142.26	119.264	97.308	77.85	58.94	41.131
5	356.3	21.4	179.7	14.5	159.206	142.085	123.603	106.969	89.883	75.317	60.677	47.942	35.892	25.357	5	452.3	20	216.4	12.4	188.781	164.803	143.187	120.246	97.525	76.324	57.32	41.24	25.851	12.722
6	415.7	21.5	212.2	13.4	187.39	165.062	144.708	125.069	105.367	89.465	72.875	56.644	42.556	30.731	6	409.3	19.3	193.8	11.9	169.676	147.567	126.698	106.174	86.374	68.753	52.269	36.598	24.064	14.709
7	376	21	200.8	13.6	176.461	154.507	133.067	112.811	94.905	78.406	62.38	47.528	34.542	22.965	7	443.1	18.9	199.8	11.5	172.985	147.579	121.699	97.055	75.392	56.122	39.731	26.081	15.823	9.368
8	388.6	19	201.6	14.1	177.276	156.802	139.407	120.462	102.815	87.379	71.836	57.93	45.583	33.097	8	499.1	20.4	258.1	12.8	230.732	206.627	181.211	156.602	132.624	109.678	86.983	66.015	46.02	29.142
9	316.4	17.4	161.2	10.6	140.44	121.442	103.7	87.6	72.1	57.621	43.99	31.127	19.482	9.827	9	459.9	20.5	252.2	12.4	222.038	198.865	176.2	155.7	121.4	100.1	67.8	55.2	35.1	20.1
10	439.5	19.3	234.2	14.1	202.826	180.842	158.3	140.2	116.8	91.5	78.3	60.1	42.3	22.3	10	465.5	19.3	254.7	12.2	227.564	204.92	172.3	146.7	122.8	99.7	78.1	50.6	25.4	7.4
11	365.4	19.3	172.8	11.7	151.976	132.124	112.417	93.339	74.886	58.986	40.978	25.367	16.972	9.565	11	474.6	20.7	222.2	12.6	194.87	170.482	145.155	121.435	98.538	76.311	57.133	38.113	21.793	13.569
12	399	20	208.4	12	184.47	163.025	142.924	122.519	103.351	84.014	64.812	46.687	29.923	14.64	12	439.7	18.5	238.1	11.7	211.706	190.405	166.078	144.815	123.452	101.282	80.776	60.33	41.688	22.919
13	431.2	19.6	174.5	10.3	151.612	131.727	110.633	91.457	72.557	53.711	36.446	20.12	12.742	2.331	13	416.8	18.6	199.7	10.8	173.01	148.961	126.701	106.253	87.667	68.468	49.924	39.5	25.744	12.86
14	324.1	17.3	175.8	11.2	155.604	136.424	118.396	100.634	83.65	66.945	51.155	35.812	22.256	12.158	14	392.1	17.7	201.1	10.8	175.063	153.859	132.263	110.9	88.7	67.9	50.4	23.663	13.554	4.2
15	401.7	19.7	207.4	12.1	183.777	163.143	141.63	121.681	101.203	82.287	65.156	48.623	33.489	19.741	15	395	19.1	185.2	11.2	160.457	139.037	117.709	96.986	79.203	61.645	45.547	30.035	17.279	9.968
16	387	20.5	184.2	12.6	161.176	141.33	122.649	105.192	88.704	73.311	57.884	43.134	29.463	18.238	16	423.8	18.9	224.2	13.5	197.6	178.5	148.9	130.1	119.4	88.9	67.4	44.8	14.3	45.111
17	377.8	19.7	185.3	12.2	163.576	143.433	123.448	105.121	88.233	72.277	56.178	42.046	29.83	18.969	17	412.6	19.2	185	13.4	162.9	143.1	122.5	107.4	87.1	68.9	50.7	35.1	20	7.9
18	318.1	19.6	164.4	11	141.142	122.411	107.6	87.9	78.3	65.4	50.9	38.2	25.7	12.3	18	458.8	20.2	237.3	11.8	214.421	192.689	169.851	147.835	126.408	105.313	85.824	66.569	47.686	27.986
19	400.8	21.4	204.4	13.3	181.334	162.843	145.169	128.117	111.926	96.532	80.689	65.878	51.665	37.414	19	550.7	20.7	299.5	14.3	268.721	244.89	221.562	199.217	176.568	154.435	132.394	110.951	88.975	67.336
20	377.5	21.7	223.2	14.9	201.49	182.245	163.003	145.533	128.749	112.612	97.192	81.73	66.868	52.447	20	328.5	16.4	175.7	11.9	152.347	131.243	113.78	95.973	80.584	65.291	52.19	38.929	26.999	16.073
21	377.5	21.1	187.7	13.4	165.279	146.37	128.359	110.932	94.678	78.841	64.08	50.459	38.117	26.334	21	388.3	16.9	190.2	13.2	170.1	148.3	116.4	91.2	76.4	61.7	77.184	60.346	45.498	31.537
22	392.5	22.8	194.1	15	171.84	152.438	133.053	115.469	98.856	83.131	68.646	53.887	40.675	28.116	22	433.6	17.9	201.1	12.4	172.077	146.336	122.317	102.754	83.832	69.8	52.4	39.736	27.783	16.544
23	400.3	21.6	192.2	13.9	168.419	149.501	132.623	116.099	99.489	83.489	68.749	54.745	41.448	29.439	23	483	22	238.9	13.3	212.3	187.4	158.185	135.248	114.046	93.004	74.617	58.035	40.802	27.607
24	415	21.4	229.5	13.9	205.145	182.883	161.84	141.033	121.115	102.084	84.735	68.842	52.711	38.709	24	502	22.2	274.5	14.1	244.1	208.7	180.2	161.2	146.1	132.371	111.621	89.749	70.655	50.609
25	351.8	17.7	184	11.1	158.34	137.622	116.872	98.86	82.3	65.658	49.374	34.156	21.108	11.438	25	480.7	20.5	229.1	12.8	202.438	177.777	155.038	131.578	112.462	93.535	75.923	57.946	41.839	26.817
26	460.5	21.3	216.7	13.2	188.7	163.611	154.5	132.3	112.557	93.922	75.129	56.668	39.445	21.851	26	477.8	20.4	230.1	12.6	203.781	179.1	154.13	129.741	107.301	87.521	68.538	51.968	35.615	20.81
27	379.8	22.1	202.2	15.6	179.104	159.612	141.2	116.1	101.2	87.6	70.3	56.1	30.8	13.7	27	395	19.4	207.2	12.1	183.182	159.067	137.61	117.649	97.412	78.111	60.633	43.915	28.291	15.645
28	421.2	21.8	236.9	15.1	210.897	189.767	167.504	148.303	129.318	112.355	94.788	77.563	61.677	47.195	28	510.4	21.2	277	13.9	250.009	225.11	201.815	177.861	155.667	134.109	113.161	92.695	74.73	56.911
29	411.9	18.9	221	14.3	199.932	176.08	150.529	129.681	110.744	93.336	74.039	57.588	42.274	27.757	29	440.5	20.8	236.6	12.5	211.809	189.193	164.375	142.188	120.741	99.933	82.237	65.277	49.515	34.599
30	417.9	18.4	196	13.2	171.559	151.464	131.822	113.356	94.926	78.309	62.223	44.972	33.156	22.168	30	343.8	16.9	173.1	11.5	152.445	132.421	113.833	95.309	78.186	63.586	48.086	34.592	22.485	11.274
31	348.4	17.8	184	12.5	161.583	141.505	122.039	103.232	85.15	69.334	53.869	40.072	27.12	15.141	31	441.4	18.4	213	11.6	189.3	171.2	144.372	122.44	101.466	81.79	65.374	51.203	33.986	19.406
32	479	23.5	277.1	17	251.322	232.609	202.3	178.6	142.1	129.7	107.5	82.6	57.9	21.3
33	413	22.1	206.2	14.2	183.901	164.043	145.286	127.528	110.703	94.659	80.203	66.223	53.109	40.447
34	411.7	21.4	218.4	14.3	194.739	172.991	153.895	136.538	119.24	103.415	87.458	73.684	60.887	48.426
35	395.7	19.8	201.2	12.9	176.552	155.844	135.53	116.489	97.223	78.447	60.931	45.277	30.841	16.43
36	401.5	20.8	192.3	13.4	166.232	146.519	134.074	116.637	100.124	83.956	69.004	54.615	41.941	29.628
